# Supplementary material for: Effect of Yeast Saccharomyces cerevisiae as a Probiotic on Diet Digestibility, Fermentative Metabolites, and Composition and Functional Potential of the Fecal Microbiota of Dogs Submitted to an Abrupt Dietary Change
Source: Microorganisms. 2023 Feb 17;11(2):506. doi: 10.3390/microorganisms11020506 (PMC9965016; doi:10.3390/microorganisms11020506)
Supplement: Supplementary file 1 [file microorganisms-11-00506-s001.zip]

Archive with 1 entries (1 files):
- microorganisms-2110671-supplementary.pdf
